# Supplementary material for: Structural and Policy Determinants of Access to Medications for Opioid Use Disorder Among Pregnant People in U.S. Jails
Source: Int J Environ Res Public Health. 2026 Jan 24;23(2):149. doi: 10.3390/ijerph23020149 (PMC12940283; doi:10.3390/ijerph23020149)
Supplement: Supplementary file 1 [file ijerph-23-00149-s001.zip]

Archive with 1 entries (1 files):
- ijerph-4071145-supplementary.pdf
